# Supplementary material for: Biological Performance of Titanium Surfaces with Different Hydrophilic and Nanotopographical Features
Source: Materials (Basel). 2023 Nov 24;16(23):7307. doi: 10.3390/ma16237307 (PMC10707616; doi:10.3390/ma16237307)
Supplement: Supplementary file 1 [file materials-16-07307-s001.zip]

Archive with 1 entries (1 files):
- materials-2727119-supplementary.pdf
